# Supplementary material for: Integrating Untargeted Metabolomics and Transcriptomics in Mice with Pulmonary Tuberculosis to Reveal Changes in Linoleic Acid and Its Metabolism in Lung Monocyte-Derived Macrophages
Source: Pathogens. 2026 Feb 27;15(3):254. doi: 10.3390/pathogens15030254 (PMC13029415; doi:10.3390/pathogens15030254)
Supplement: Supplementary file 1 [file pathogens-15-00254-s001.zip]

Archive with 1 entries (1 files):
- pathogens-4024977-supplementary.pdf
